# Supplementary material for: First eight residues of apolipoprotein A-I mediate the C-terminus control of helical bundle unfolding and its lipidation
Source: PLoS One. 2020 Jan 16;15(1):e0221915. doi: 10.1371/journal.pone.0221915 (PMC6964839; doi:10.1371/journal.pone.0221915)
Supplement: S1 Data — (XLSX) [file pone.0221915.s002.xlsx]

## Sheet: Fig1B
Time (sec)	WT			D N			D C			D N/C
0	1	1	1	1	1	1	1	1	1	1	1	1
9	0.985401	0.981273	0.969925	1.01083	1	0.996296	1.0073	1	1	1.01079	1.00733	1.00366
18	0.952555	0.947566	0.93985	0.99278	0.963235	0.948148	1.0073	1.00373	1.01132	1.0036	0.996337	0.981685
27	0.941606	0.925094	0.932331	0.963899	0.9375	0.944444	1.00365	1.00373	1.01132	0.971223	0.96337	0.941392
36	0.927007	0.898876	0.913534	0.942238	0.930147	0.925926	1.0146	1.01493	1	0.94964	0.948718	0.937729
45	0.89781	0.883895	0.890977	0.938628	0.926471	0.918519	1.0146	1.02239	1.00755	0.928058	0.941392	0.923077
54	0.872263	0.868914	0.868421	0.920578	0.919118	0.9	1.03285	1.02239	1.00755	0.913669	0.937729	0.919414
63	0.861314	0.853933	0.857143	0.916968	0.893382	0.881481	1.0219	1.02239	1.02642	0.917266	0.923077	0.912088
72	0.835766	0.835206	0.845865	0.902527	0.878676	0.877778	1.01095	1.02612	1.01132	0.895683	0.912088	0.901099
81	0.824818	0.82397	0.823308	0.898917	0.867647	0.855556	1.01825	1.02239	1.01887	0.888489	0.904762	0.882784
90	0.810219	0.812734	0.81203	0.877256	0.860294	0.848148	1.01825	1.02985	1.01887	0.870504	0.893773	0.875458
99	0.79562	0.794007	0.804511	0.866426	0.849265	0.837037	1.0073	1.03731	1.01509	0.863309	0.897436	0.871795
108	0.784672	0.782772	0.785714	0.855596	0.845588	0.82963	1.01095	1.04104	1.01887	0.852518	0.897436	0.864469
117	0.773723	0.771536	0.763158	0.841155	0.838235	0.825926	1.0073	1.05224	1.02264	0.838129	0.879121	0.857143
126	0.748175	0.749064	0.755639	0.833935	0.823529	0.8	1.01825	1.04851	1.00755	0.834532	0.886447	0.842491
135	0.744526	0.745318	0.74812	0.826715	0.823529	0.796296	1.01825	1.05224	1.03019	0.834532	0.868132	0.85348
144	0.733577	0.726592	0.736842	0.819495	0.830882	0.788889	1.0073	1.0709	1.03019	0.81295	0.864469	0.827839
153	0.715328	0.707865	0.718045	0.805054	0.816176	0.774074	1.0073	1.06716	1.01887	0.802158	0.849817	0.820513
162	0.70438	0.696629	0.703008	0.794224	0.8125	0.766667	1.00365	1.07463	1.01509	0.791367	0.849817	0.805861
171	0.69708	0.700375	0.68797	0.787004	0.8125	0.759259	1.0146	1.07463	1.02264	0.78777	0.85348	0.813187
180	0.682482	0.677903	0.684211	0.779783	0.805147	0.755556	1.01825	1.07836	1.02264	0.780576	0.838828	0.809524
189	0.667883	0.685393	0.669173	0.776173	0.794118	0.737037	1.01825	1.08209	1.01887	0.769784	0.827839	0.802198
198	0.667883	0.670412	0.657895	0.776173	0.797794	0.733333	1.0146	1.08582	1.02642	0.773381	0.827839	0.802198
207	0.653285	0.662921	0.654135	0.765343	0.779412	0.733333	1.01095	1.07836	1.03019	0.751799	0.81685	0.798535
216	0.642336	0.670412	0.639098	0.761733	0.786765	0.718519	1.01095	1.06716	1.03019	0.741007	0.81685	0.791209
225	0.638686	0.662921	0.62782	0.754513	0.779412	0.718519	1.0146	1.07836	1.03396	0.744604	0.824176	0.787546
234	0.631387	0.655431	0.616541	0.750903	0.779412	0.7	1.0146	1.07836	1.03774	0.744604	0.813187	0.783883
243	0.627737	0.659176	0.601504	0.740072	0.768382	0.7	1.01095	1.07836	1.04151	0.730216	0.802198	0.78022
252	0.624088	0.659176	0.593985	0.736462	0.761029	0.681481	1.01095	1.06716	1.04151	0.730216	0.809524	0.776557
261	0.616788	0.655431	0.590226	0.732852	0.764706	0.685185	1.01825	1.0709	1.04906	0.726619	0.809524	0.769231
270	0.60219	0.659176	0.586466	0.732852	0.764706	0.681481	1.0146	1.0709	1.04528	0.719424	0.805861	0.761905
279	0.59854	0.640449	0.590226	0.718412	0.764706	0.681481	1.01095	1.07463	1.04906	0.715827	0.809524	0.754579
288	0.587591	0.640449	0.575188	0.718412	0.761029	0.67037	1.0146	1.08582	1.0566	0.715827	0.813187	0.758242
297	0.583942	0.636704	0.578947	0.714801	0.764706	0.67037	1.0146	1.08582	1.05283	0.71223	0.813187	0.750916
306	0.576642	0.632959	0.571429	0.707581	0.753676	0.666667	1.0146	1.08209	1.0566	0.705036	0.805861	0.750916
315	0.565693	0.632959	0.582707	0.696751	0.75	0.67037	1.0146	1.07463	1.0566	0.705036	0.805861	0.750916
324	0.558394	0.625468	0.582707	0.703971	0.75	0.655556	1.0146	1.0709	1.0566	0.705036	0.805861	0.728938
333	0.554745	0.625468	0.586466	0.696751	0.738971	0.651852	1.0219	1.06716	1.06415	0.68705	0.805861	0.736264
342	0.551095	0.621723	0.586466	0.689531	0.742647	0.648148	1.0219	1.06343	1.0566	0.68705	0.802198	0.728938
351	0.543796	0.614232	0.590226	0.6787	0.735294	0.644444	1.01825	1.0709	1.0566	0.683453	0.794872	0.725275
360	0.540146	0.602996	0.593985	0.68231	0.731618	0.644444	1.0146	1.0709	1.06415	0.676259	0.798535	0.721612
369	0.536496	0.599251	0.601504	0.66787	0.727941	0.640741	1.01825	1.0709	1.0566	0.683453	0.798535	0.717949
378	0.529197	0.599251	0.605263	0.67509	0.731618	0.640741	1.0219	1.07836	1.0566	0.679856	0.791209	0.703297
387	0.521898	0.588015	0.590226	0.66426	0.731618	0.625926	1.0219	1.08209	1.06038	0.665468	0.776557	0.699634
396	0.518248	0.573034	0.605263	0.649819	0.724265	0.625926	1.0219	1.07463	1.06793	0.676259	0.776557	0.695971
405	0.514599	0.565543	0.609023	0.649819	0.727941	0.618519	1.01825	1.06716	1.06793	0.672662	0.783883	0.692308
414	0.50365	0.561798	0.616541	0.649819	0.724265	0.625926	1.01825	1.06716	1.05283	0.661871	0.776557	0.692308
423	0.5	0.550562	0.620301	0.642599	0.716912	0.618519	1.01825	1.06716	1.06038	0.661871	0.772894	0.688645
432	0.5	0.539326	0.62406	0.642599	0.720588	0.614815	1.0219	1.08209	1.07547	0.658273	0.776557	0.684982
441	0.49635	0.52809	0.62782	0.635379	0.720588	0.618519	1.0219	1.07836	1.06415	0.647482	0.772894	0.67033
450	0.492701	0.520599	0.631579	0.642599	0.713235	0.611111	1.0219	1.07463	1.05283	0.654676	0.769231	0.673993
459	0.489051	0.516854	0.631579	0.642599	0.713235	0.611111	1.0219	1.06716	1.06038	0.647482	0.772894	0.677656
468	0.485401	0.513109	0.635338	0.635379	0.713235	0.611111	1.0219	1.07836	1.0566	0.651079	0.776557	0.677656
477	0.481752	0.505618	0.631579	0.631769	0.713235	0.611111	1.01825	1.08209	1.06793	0.643885	0.78022	0.663004
486	0.478102	0.494382	0.639098	0.628159	0.713235	0.596296	1.01095	1.0709	1.0566	0.636691	0.772894	0.663004
495	0.481752	0.490637	0.635338	0.635379	0.716912	0.596296	1.0146	1.06716	1.06793	0.640288	0.772894	0.663004
504	0.478102	0.490637	0.639098	0.628159	0.716912	0.603704	1.0146	1.07463	1.0566	0.640288	0.769231	0.666667
513	0.470803	0.490637	0.639098	0.624549	0.709559	0.588889	1.0146	1.0709	1.06038	0.629496	0.754579	0.659341
522	0.467153	0.498127	0.639098	0.620939	0.705882	0.596296	1.01825	1.07463	1.0566	0.636691	0.761905	0.655678
531	0.463504	0.498127	0.639098	0.620939	0.698529	0.592593	1.01825	1.0709	1.0566	0.625899	0.761905	0.652015
540	0.456204	0.505618	0.635338	0.617329	0.691176	0.592593	1.01825	1.0709	1.06038	0.622302	0.758242	0.648352
549	0.456204	0.516854	0.635338	0.610108	0.6875	0.585185	1.0219	1.06716	1.0566	0.633094	0.765568	0.652015
558	0.452555	0.524345	0.639098	0.610108	0.683824	0.588889	1.02555	1.0709	1.05283	0.629496	0.758242	0.655678
567	0.448905	0.52809	0.631579	0.613718	0.683824	0.577778	1.0219	1.06716	1.06038	0.618705	0.761905	0.652015
576	0.452555	0.531835	0.62782	0.613718	0.683824	0.588889	1.02555	1.06716	1.05283	0.622302	0.761905	0.652015
585	0.445255	0.535581	0.62406	0.606498	0.676471	0.574074	1.0219	1.0709	1.04151	0.622302	0.765568	0.648352
594	0.437956	0.52809	0.62782	0.610108	0.669118	0.577778	1.01825	1.0709	1.0566	0.615108	0.758242	0.644689
603	0.441606	0.520599	0.620301	0.602888	0.672794	0.566667	1.0219	1.06716	1.04906	0.615108	0.754579	0.648352
612	0.437956	0.516854	0.620301	0.595668	0.672794	0.574074	1.0219	1.06343	1.04906	0.622302	0.754579	0.644689
621	0.437956	0.513109	0.616541	0.595668	0.672794	0.566667	1.02555	1.0597	1.04906	0.607914	0.754579	0.648352
630	0.437956	0.513109	0.609023	0.599278	0.672794	0.57037	1.0292	1.0597	1.05283	0.607914	0.758242	0.641026
639	0.434307	0.505618	0.601504	0.592058	0.676471	0.562963	1.0292	1.0597	1.04528	0.615108	0.761905	0.641026
648	0.430657	0.505618	0.601504	0.595668	0.676471	0.562963	1.02555	1.0597	1.04528	0.607914	0.758242	0.637363
657	0.427007	0.494382	0.601504	0.588448	0.680147	0.562963	1.0219	1.06343	1.04906	0.607914	0.754579	0.637363
666	0.427007	0.494382	0.597744	0.584838	0.6875	0.566667	1.02555	1.06343	1.05283	0.607914	0.754579	0.637363
675	0.423358	0.490637	0.597744	0.584838	0.6875	0.555556	1.02555	1.06343	1.05283	0.604317	0.754579	0.637363
684	0.419708	0.486891	0.582707	0.588448	0.683824	0.562963	1.0219	1.06343	1.05283	0.611511	0.754579	0.637363
693	0.416058	0.479401	0.582707	0.588448	0.680147	0.559259	1.0292	1.06716	1.04906	0.604317	0.758242	0.6337
702	0.412409	0.479401	0.575188	0.581227	0.683824	0.555556	1.0292	1.06716	1.04906	0.607914	0.765568	0.6337
711	0.412409	0.475655	0.571429	0.581227	0.6875	0.555556	1.0292	1.06343	1.05283	0.600719	0.758242	0.626374
720	0.412409	0.479401	0.571429	0.577617	0.6875	0.566667	1.0292	1.0709	1.0566	0.604317	0.765568	0.6337
729	0.408759	0.479401	0.56391	0.581227	0.683824	0.555556	1.0292	1.06343	1.0566	0.604317	0.761905	0.630037
738	0.40146	0.479401	0.56391	0.574007	0.680147	0.551852	1.0292	1.0597	1.06038	0.593525	0.758242	0.626374
747	0.405109	0.483146	0.56015	0.574007	0.680147	0.555556	1.03285	1.0597	1.06415	0.604317	0.761905	0.6337
756	0.39781	0.483146	0.56015	0.577617	0.680147	0.559259	1.0292	1.05224	1.06038	0.593525	0.758242	0.622711
765	0.40146	0.483146	0.548872	0.570397	0.672794	0.540741	1.03285	1.05597	1.04906	0.593525	0.754579	0.626374
774	0.39781	0.490637	0.545113	0.570397	0.680147	0.555556	1.03285	1.0597	1.05283	0.604317	0.754579	0.626374
783	0.39781	0.486891	0.533835	0.577617	0.676471	0.544444	1.03285	1.05597	1.05283	0.604317	0.750916	0.615385
792	0.394161	0.490637	0.526316	0.570397	0.676471	0.555556	1.0365	1.06343	1.06415	0.593525	0.750916	0.615385
801	0.394161	0.490637	0.530075	0.570397	0.676471	0.551852	1.03285	1.06343	1.06038	0.589928	0.747253	0.622711
810	0.394161	0.490637	0.515038	0.574007	0.676471	0.551852	1.0365	1.06716	1.06038	0.593525	0.739927	0.615385
819	0.39781	0.494382	0.511278	0.566787	0.669118	0.548148	1.03285	1.06343	1.06415	0.586331	0.736264	0.619048
828	0.390511	0.494382	0.5	0.570397	0.665441	0.548148	1.0292	1.06343	1.04906	0.586331	0.736264	0.619048
837	0.390511	0.494382	0.496241	0.563177	0.665441	0.548148	1.0365	1.06343	1.06038	0.589928	0.732601	0.622711
846	0.383212	0.494382	0.492481	0.563177	0.661765	0.548148	1.0365	1.0597	1.05283	0.586331	0.736264	0.622711
855	0.383212	0.490637	0.484962	0.563177	0.661765	0.544444	1.0365	1.05597	1.05283	0.586331	0.732601	0.611722
864	0.379562	0.490637	0.473684	0.555957	0.665441	0.548148	1.04015	1.05597	1.05283	0.582734	0.736264	0.615385
873	0.383212	0.490637	0.469925	0.563177	0.665441	0.540741	1.04015	1.0597	1.0566	0.589928	0.736264	0.626374
882	0.379562	0.486891	0.462406	0.559567	0.665441	0.544444	1.04015	1.0597	1.06038	0.586331	0.739927	0.619048
891	0.383212	0.490637	0.451128	0.555957	0.665441	0.544444	1.04015	1.0597	1.06038	0.582734	0.736264	0.604396
900	0.375912	0.498127	0.458647	0.552347	0.669118	0.548148	1.04015	1.06343	1.04906	0.586331	0.74359	0.615385
909	0.372263	0.498127	0.451128	0.555957	0.661765	0.537037	1.0365	1.0597	1.05283	0.586331	0.74359	0.608059
918	0.372263	0.505618	0.447368	0.555957	0.665441	0.544444	1.04015	1.06343	1.06038	0.586331	0.747253	0.608059
927	0.375912	0.505618	0.43609	0.555957	0.669118	0.540741	1.0438	1.06343	1.05283	0.586331	0.739927	0.611722
936	0.372263	0.509363	0.43609	0.555957	0.669118	0.533333	1.0365	1.06343	1.0566	0.582734	0.739927	0.604396
945	0.372263	0.505618	0.43609	0.552347	0.672794	0.540741	1.04015	1.0597	1.0566	0.57554	0.739927	0.604396
954	0.372263	0.505618	0.43609	0.555957	0.676471	0.537037	1.0438	1.06343	1.05283	0.579137	0.74359	0.611722
963	0.372263	0.501873	0.428571	0.552347	0.672794	0.52963	1.04015	1.06343	1.04151	0.579137	0.739927	0.604396
972	0.372263	0.505618	0.428571	0.552347	0.676471	0.537037	1.0438	1.06343	1.05283	0.586331	0.747253	0.608059
981	0.372263	0.498127	0.417293	0.559567	0.672794	0.52963	1.04015	1.0597	1.05283	0.57554	0.739927	0.608059
990	0.368613	0.498127	0.417293	0.552347	0.672794	0.533333	1.04015	1.0597	1.06038	0.57554	0.74359	0.608059
999	0.372263	0.494382	0.424812	0.552347	0.672794	0.525926	1.04015	1.0597	1.0566	0.579137	0.74359	0.604396
1008	0.368613	0.486891	0.421053	0.545126	0.669118	0.525926	1.04015	1.05597	1.04906	0.571942	0.739927	0.600733
1017	0.372263	0.486891	0.417293	0.552347	0.669118	0.533333	1.0438	1.05597	1.04906	0.571942	0.739927	0.600733
1026	0.368613	0.483146	0.409774	0.552347	0.669118	0.52963	1.0438	1.05597	1.06038	0.568345	0.739927	0.604396
1035	0.375912	0.483146	0.406015	0.548736	0.665441	0.52963	1.0438	1.06343	1.0566	0.568345	0.736264	0.600733
1044	0.372263	0.486891	0.413534	0.548736	0.661765	0.525926	1.0438	1.06716	1.05283	0.57554	0.739927	0.600733
1053	0.372263	0.490637	0.413534	0.548736	0.661765	0.525926	1.0438	1.06343	1.0566	0.57554	0.739927	0.59707
1062	0.375912	0.490637	0.406015	0.548736	0.665441	0.522222	1.0438	1.0709	1.06038	0.57554	0.739927	0.604396
1071	0.375912	0.490637	0.406015	0.545126	0.661765	0.525926	1.0438	1.06716	1.0566	0.571942	0.736264	0.59707
1080	0.375912	0.490637	0.402256	0.541516	0.665441	0.52963	1.04744	1.0709	1.05283	0.582734	0.736264	0.600733
1089	0.379562	0.490637	0.402256	0.541516	0.665441	0.52963	1.04744	1.06716	1.04906	0.57554	0.732601	0.600733
1098	0.379562	0.490637	0.409774	0.541516	0.661765	0.522222	1.0438	1.06343	1.05283	0.571942	0.736264	0.593407
1107	0.379562	0.486891	0.402256	0.541516	0.658088	0.514815	1.04744	1.06343	1.05283	0.571942	0.732601	0.59707
1116	0.383212	0.494382	0.402256	0.537906	0.661765	0.518519	1.04744	1.06343	1.04528	0.57554	0.732601	0.600733
1125	0.383212	0.490637	0.402256	0.534296	0.658088	0.522222	1.05109	1.06343	1.04906	0.582734	0.732601	0.600733
1134	0.383212	0.494382	0.398496	0.534296	0.661765	0.525926	1.04744	1.06343	1.05283	0.568345	0.732601	0.593407
1143	0.383212	0.490637	0.398496	0.537906	0.661765	0.518519	1.04744	1.05597	1.04528	0.571942	0.728938	0.59707
1152	0.383212	0.494382	0.394737	0.530686	0.661765	0.522222	1.04744	1.05597	1.04151	0.571942	0.732601	0.59707
1161	0.383212	0.494382	0.402256	0.530686	0.658088	0.514815	1.04744	1.05597	1.04528	0.561151	0.739927	0.59707
1170	0.375912	0.494382	0.398496	0.530686	0.654412	0.518519	1.0438	1.05597	1.04528	0.568345	0.736264	0.589744
1179	0.383212	0.494382	0.402256	0.530686	0.658088	0.514815	1.0438	1.05597	1.05283	0.571942	0.736264	0.59707
1188	0.379562	0.494382	0.398496	0.534296	0.658088	0.522222	1.0438	1.06343	1.04906	0.564748	0.736264	0.59707
1197	0.379562	0.494382	0.398496	0.527076	0.654412	0.514815	1.0438	1.05597	1.04528	0.561151	0.736264	0.59707
1206	0.383212	0.494382	0.394737	0.523466	0.654412	0.511111	1.04015	1.05224	1.04906	0.561151	0.736264	0.589744
1215	0.383212	0.498127	0.390977	0.523466	0.658088	0.514815	1.0438	1.05224	1.04528	0.571942	0.739927	0.578755
1224	0.383212	0.498127	0.390977	0.523466	0.658088	0.514815	1.0438	1.05224	1.05283	0.564748	0.736264	0.600733
1233	0.386861	0.498127	0.390977	0.530686	0.658088	0.514815	1.04015	1.05224	1.05283	0.557554	0.739927	0.593407
1242	0.390511	0.498127	0.398496	0.527076	0.658088	0.514815	1.04744	1.05597	1.04528	0.561151	0.74359	0.59707
1251	0.386861	0.494382	0.398496	0.527076	0.658088	0.511111	1.05109	1.05224	1.04906	0.561151	0.74359	0.586081
1260	0.386861	0.494382	0.390977	0.527076	0.658088	0.511111	1.05475	1.05224	1.05283	0.557554	0.74359	0.589744
1269	0.386861	0.490637	0.390977	0.527076	0.658088	0.507407	1.05109	1.05597	1.04151	0.561151	0.739927	0.582418
1278	0.394161	0.494382	0.394737	0.523466	0.661765	0.507407	1.05475	1.05597	1.0566	0.564748	0.74359	0.593407
1287	0.386861	0.490637	0.394737	0.516245	0.665441	0.507407	1.04744	1.05597	1.05283	0.561151	0.74359	0.589744
1296	0.386861	0.490637	0.394737	0.523466	0.665441	0.511111	1.0438	1.05597	1.04906	0.561151	0.74359	0.586081
1305	0.386861	0.490637	0.394737	0.523466	0.661765	0.507407	1.0438	1.05597	1.04906	0.557554	0.74359	0.575092
1314	0.386861	0.490637	0.394737	0.523466	0.665441	0.511111	1.0438	1.0597	1.04906	0.561151	0.747253	0.589744
1323	0.390511	0.494382	0.402256	0.527076	0.661765	0.507407	1.04744	1.0597	1.06038	0.561151	0.747253	0.589744
1332	0.386861	0.486891	0.394737	0.523466	0.650735	0.503704	1.04015	1.05597	1.05283	0.561151	0.74359	0.589744
1341	0.394161	0.490637	0.394737	0.530686	0.654412	0.507407	1.0438	1.0597	1.0566	0.568345	0.74359	0.589744
1350	0.390511	0.490637	0.394737	0.527076	0.654412	0.511111	1.04015	1.05597	1.04906	0.557554	0.739927	0.589744
1359	0.386861	0.486891	0.390977	0.523466	0.654412	0.511111	1.0365	1.05224	1.05283	0.561151	0.736264	0.586081
1368	0.386861	0.479401	0.390977	0.519856	0.647059	0.503704	1.03285	1.05224	1.04528	0.55036	0.728938	0.593407
1377	0.383212	0.486891	0.398496	0.523466	0.647059	0.507407	1.03285	1.0597	1.06038	0.553957	0.728938	0.589744
1386	0.383212	0.483146	0.390977	0.519856	0.647059	0.511111	1.0292	1.0597	1.05283	0.55036	0.728938	0.582418
1395	0.379562	0.479401	0.390977	0.516245	0.647059	0.503704	1.0292	1.05597	1.04528	0.539568	0.725275	0.575092
1404	0.386861	0.479401	0.394737	0.516245	0.647059	0.507407	1.03285	1.05224	1.05283	0.55036	0.728938	0.586081
1413	0.383212	0.479401	0.394737	0.523466	0.650735	0.507407	1.0365	1.05597	1.04906	0.553957	0.732601	0.586081
1422	0.383212	0.475655	0.387218	0.519856	0.643382	0.5	1.02555	1.05597	1.04528	0.55036	0.736264	0.586081
1431	0.390511	0.479401	0.390977	0.516245	0.650735	0.507407	1.03285	1.05597	1.04906	0.557554	0.74359	0.586081
1440	0.394161	0.479401	0.394737	0.516245	0.650735	0.507407	1.0292	1.05224	1.04906	0.546763	0.74359	0.589744
1449	0.390511	0.483146	0.398496	0.523466	0.647059	0.511111	1.0292	1.05224	1.04528	0.55036	0.74359	0.589744
1458	0.390511	0.479401	0.390977	0.516245	0.643382	0.503704	1.0292	1.05597	1.04906	0.546763	0.739927	0.586081
1467	0.386861	0.483146	0.394737	0.523466	0.647059	0.507407	1.0365	1.05597	1.05283	0.55036	0.74359	0.578755
1476	0.383212	0.479401	0.387218	0.512635	0.647059	0.507407	1.03285	1.05224	1.05283	0.553957	0.74359	0.586081
1485	0.386861	0.479401	0.390977	0.519856	0.650735	0.507407	1.0438	1.05224	1.05283	0.55036	0.747253	0.582418
1494	0.383212	0.475655	0.390977	0.509025	0.647059	0.503704	1.0438	1.05224	1.0566	0.55036	0.74359	0.589744
1503	0.386861	0.475655	0.394737	0.519856	0.647059	0.507407	1.04015	1.05597	1.04151	0.553957	0.739927	0.586081
1512	0.379562	0.47191	0.394737	0.516245	0.647059	0.507407	1.0365	1.0597	1.04906	0.543165	0.74359	0.578755
1521	0.379562	0.47191	0.398496	0.516245	0.650735	0.511111	1.04015	1.0597	1.04528	0.557554	0.739927	0.575092
1530	0.383212	0.47191	0.394737	0.512635	0.647059	0.507407	1.0365	1.0597	1.04906	0.546763	0.74359	0.571429
1539	0.383212	0.47191	0.394737	0.512635	0.643382	0.503704	1.04015	1.05597	1.0566	0.543165	0.736264	0.586081
1548	0.383212	0.468165	0.398496	0.509025	0.643382	0.503704	1.03285	1.05597	1.04528	0.546763	0.736264	0.571429
1557	0.383212	0.47191	0.398496	0.509025	0.643382	0.503704	1.04015	1.0597	1.04528	0.55036	0.736264	0.578755
1566	0.379562	0.47191	0.394737	0.509025	0.643382	0.5	1.0365	1.0597	1.04906	0.553957	0.736264	0.575092
1575	0.379562	0.47191	0.398496	0.512635	0.643382	0.5	1.0365	1.0597	1.04528	0.55036	0.736264	0.582418
1584	0.375912	0.468165	0.402256	0.509025	0.643382	0.496296	1.0365	1.05597	1.04906	0.543165	0.736264	0.571429
1593	0.372263	0.47191	0.394737	0.509025	0.643382	0.488889	1.04015	1.05597	1.04906	0.546763	0.74359	0.575092
1602	0.372263	0.47191	0.398496	0.512635	0.643382	0.5	1.0365	1.0597	1.04528	0.55036	0.74359	0.575092
1611	0.372263	0.475655	0.398496	0.516245	0.643382	0.5	1.0365	1.05597	1.04906	0.546763	0.74359	0.578755
1620	0.372263	0.47191	0.390977	0.512635	0.639706	0.503704	1.0365	1.05224	1.04528	0.55036	0.739927	0.582418
1629	0.368613	0.475655	0.394737	0.512635	0.639706	0.503704	1.04015	1.05224	1.04906	0.546763	0.739927	0.578755
1638	0.368613	0.475655	0.398496	0.509025	0.639706	0.5	1.0365	1.05597	1.04906	0.546763	0.739927	0.575092
1647	0.361314	0.475655	0.390977	0.509025	0.636029	0.492593	1.0365	1.05224	1.04906	0.546763	0.739927	0.571429
1656	0.364964	0.475655	0.394737	0.516245	0.636029	0.5	1.0365	1.05224	1.04151	0.546763	0.736264	0.575092
1665	0.364964	0.479401	0.402256	0.519856	0.639706	0.5	1.03285	1.05597	1.04906	0.546763	0.739927	0.582418
1674	0.368613	0.475655	0.398496	0.516245	0.643382	0.496296	1.0365	1.05224	1.04906	0.55036	0.736264	0.582418
1683	0.361314	0.47191	0.394737	0.505415	0.639706	0.5	1.03285	1.04851	1.04528	0.543165	0.728938	0.575092
1692	0.364964	0.475655	0.406015	0.512635	0.639706	0.496296	1.0365	1.05224	1.04906	0.543165	0.732601	0.575092
1701	0.361314	0.475655	0.398496	0.509025	0.639706	0.496296	1.0365	1.05224	1.04528	0.546763	0.732601	0.571429
1710	0.361314	0.475655	0.409774	0.512635	0.639706	0.492593	1.0365	1.05597	1.04151	0.55036	0.732601	0.582418
1719	0.357664	0.47191	0.406015	0.501805	0.636029	0.492593	1.03285	1.05597	1.05283	0.543165	0.728938	0.571429
1728	0.357664	0.47191	0.406015	0.509025	0.639706	0.5	1.0365	1.05597	1.04906	0.55036	0.736264	0.571429
1737	0.357664	0.47191	0.398496	0.505415	0.636029	0.485185	1.0365	1.04851	1.04528	0.535971	0.736264	0.575092
1746	0.346715	0.47191	0.398496	0.509025	0.636029	0.496296	1.03285	1.04851	1.03774	0.535971	0.732601	0.575092
1755	0.357664	0.47191	0.406015	0.505415	0.639706	0.496296	1.0365	1.05224	1.04906	0.55036	0.739927	0.575092
1764	0.354015	0.47191	0.398496	0.505415	0.636029	0.496296	1.03285	1.04851	1.03774	0.535971	0.739927	0.571429
1773	0.354015	0.468165	0.398496	0.505415	0.636029	0.492593	1.03285	1.04851	1.04528	0.539568	0.739927	0.571429
1782	0.357664	0.464419	0.402256	0.505415	0.639706	0.492593	1.04015	1.05224	1.04151	0.546763	0.739927	0.575092
1791	0.357664	0.464419	0.402256	0.509025	0.639706	0.485185	1.0365	1.05224	1.04151	0.535971	0.739927	0.578755
1800	0.354015	0.460674	0.406015	0.501805	0.639706	0.492593	1.04015	1.05597	1.04528	0.543165	0.732601	0.567766

## Sheet: Fig1C
DMEM (-)	None	WT (-)	WT	del N (-)	DN	del C (-)	DC	delN delC (-)	DN/C
1.65	4.38	3.52	17.29	3	14.18	2.12	4.77	3.23	20.01
1.76	3.97	2.55	17.05	2.71	18.21	1.81	5.3	2.82	19.47
1.67	4.02	2.37	16.17	2.51		2.37	5.13	2.97	22.12

## Sheet: Fig1D
Guanidine HCl (M)	WT	DN	DC	DN/C
0	343.5	345.6	343.4	345.6
0.25	343.5	346.6	343	347.5
0.5	343.5	348.4	343.1	352.5
0.75	343.9	351.3	343.2	355.3
1	347.5	355.2	347.4	356.9
1.25	354.6	356.7	356.8	358
1.5	356.7	357.5	358.7	358.8
1.75	357.3	357	359.2	359.1
2	357.8	358.2	359.8	359.6
2.25	358.2	359	359.2	358.1
2.5	358.9	359.4	360.4	359.9
2.75	358.8	360.1	360.8	360.2
3	359.7	360.5	362	360.4

## Sheet: Fig1E F
	WT			del N			del C			del N/C
24	342.1	343.2	342.9	345.6	346	344.7	342	342.5	342.2	345	344.4	344.8
37	344.2	343.7	344.7	347.6	347.9	347.5	343.8	343.9	343.9	347.1	347.4	347.4
45	345.6	346.1	345.5	348.5	348.4	348.7	344.5	344.1	344.3	350.3	350.7	350.8
55	349	349.2	348.9	352.6	352.5	351.7	346.2	345.9	345.3	353.9	354	354

## Sheet: Fig2A
Guan HCl	WT	W8F	W8L	W8A
0	342.2	342.6	341.4	344.8
0.25	342.6	343.3	342	345.8
0.5	341	344.5	344	347.6
0.75	341.8	347	348.2	350.9
1	345.9	349.4	351.5	353
1.25	353.9	351.1	353.8	354.7
1.5	356.9	352.6	354.8	355.4
1.75	356.3	352.3	355.2	355.4
2	356.5	353.5	355.5	356.9
2.25	357.4	353.9	355.8	356.4
2.5	357.7	353.8	356.2	356.1

## Sheet: Fig2B
Guan HCl (M)	D1-8 DC	WT	D1-7 DC	DC	W8A DC
0	343.9	342.4	343.8	342.2	344.6
0.25	344.6	342.5	342.8	341.9	345
0.5	345.3	342.5	343.2	342	347.2
0.75	349.2	343	344.4	341.8	352.3
1	352.2	345.2	350.1	344.7	353.3
1.25	354.3	351.5	354.5	351.7	354.5
1.5	355.2	354.7	356.1	355.4	356.1
1.75	357.1	356.1	356.1	356.4	355.9
2	356	356.1	356.6	356.4	356.9
2.25	357.2	356.3	356.6	356	356.7
2.5	356.6	357.4	356.6	356.2	356.2

## Sheet: Fig2C
Wavelength (nm)	WT	DC	W8A DC	D1-7 DC	D1-8 DC
425	88.69	59.6325	104.053	100.148	58.392
426	70.8575	37.8225	86.577	82.7045	38.0095
427	67.1555	28.7595	86.738	78.752	31.538
428	86.7935	44.2175	106.859	102.567	48.8735
429	115.611	67.735	139.113	130.681	74.1145
430	155.51	98.201	179.892	170.869	110.885
431	189.745	127.842	217.466	210.289	142.48
432	209.721	141.506	242.018	230.764	160.407
433	257.349	180.258	289.086	278.214	204.528
434	274.236	190.332	309.337	295.877	218.502
435	261.789	166.633	299.43	285.618	203.148
436	285.977	182.799	328.281	311.772	223.904
437	314.491	202.597	358.259	341.505	249.38
438	342.892	221.475	389.45	368.565	274.699
439	369.945	238.994	420.385	400.606	300.34
440	390.832	250.942	441.68	422.685	320.753
441	424.859	273.202	483.622	458.663	354.33
442	451.29	289.074	514.655	483.477	377.325
443	490.554	315.058	555.484	524.372	415.733
444	531.814	344.639	598.271	565.307	454.46
445	577.928	378.62	649.187	611.926	496.719
446	613.897	399.176	689.577	650.126	534.072
447	651.274	425.233	731.202	688.143	570.971
448	685.914	444.984	772.537	721.306	602.083
449	718.984	465.349	814.706	760.587	640.798
450	759.038	488.486	858.112	800.139	679.443
451	797.803	509.829	901.245	841.131	714.078
452	833.685	535.592	944.285	879.581	752.595
453	870.856	561.491	983.173	921.436	792.167
454	911.143	582.683	1028.46	961.692	830.553
455	941.673	600.483	1066.03	987.601	865.244
456	974.667	619.768	1100.97	1018.19	900.097
457	1005.03	639.92	1134.73	1051.01	928.717
458	1028.16	657.523	1161.84	1072.91	960.26
459	1064.27	681.216	1201.62	1110.82	996.716
460	1088.53	697.868	1234.26	1141.63	1026.8
461	1107.99	706.706	1249.44	1150	1051.09
462	1120.3	715.862	1268.61	1171.66	1065.08
463	1139.22	724.669	1283.88	1183.37	1083.85
464	1151.88	734.195	1300.71	1198.18	1103.46
465	1170.25	742.738	1321.4	1217.78	1127.22
466	1172.16	745.333	1326.35	1217.53	1126.91
467	1176.52	744.643	1329.11	1222.78	1138.4
468	1179.75	748.097	1334.45	1226.44	1138.11
469	1176.35	744.567	1334.73	1233.22	1144.64
470	1182.04	747.76	1335.16	1226.09	1148.15
471	1181.08	746.865	1338.2	1227.69	1154.19
472	1184.17	743.223	1342.08	1227.06	1151.71
473	1186.5	749.973	1345.02	1228.74	1165.37
474	1185.13	745.54	1348.76	1228.65	1163.37
475	1183.1	748.284	1344.62	1226.54	1166.14
476	1186.45	744.289	1346.58	1228.78	1169.77
477	1183.91	746.191	1347.02	1228.22	1170.5
478	1182.97	741.456	1348.4	1222.12	1176.94
479	1177.36	738.899	1343.47	1222.29	1170.37
480	1172.65	733.941	1337.09	1214.85	1173.08
481	1173.67	735.808	1338.8	1214.43	1169.64
482	1170.25	731.681	1332.73	1209.11	1172.47
483	1166.52	730.158	1330.19	1205.92	1166.39
484	1157.51	723.024	1321.55	1197.62	1161.16
485	1148.19	713.54	1313.83	1192.27	1154.98
486	1145.99	715.241	1308.25	1186.05	1158.13
487	1135.99	703.221	1298.65	1176.7	1153.27
488	1129.01	702.731	1295.79	1164.92	1140.31
489	1117.91	693.581	1283.38	1159.8	1136.03
490	1108.51	690.864	1271	1148.66	1129.9
491	1104.33	683.716	1266.06	1140.73	1121.99
492	1099.22	681.457	1263.58	1135.27	1115.03
493	1091.82	673.769	1254.37	1129.46	1109.84
494	1075.44	665.323	1246.56	1115.84	1101.87
495	1067.26	658.529	1237.13	1107.59	1093.83
496	1057.6	652.889	1227.35	1097.37	1089.5
497	1049.7	645.022	1217.76	1088.54	1077.78
498	1039.99	637.306	1206.66	1079.71	1066.4
499	1028.2	628.475	1192.53	1067.93	1058.85
500	1011.52	617.525	1178.55	1053.42	1047.63
501	1001.39	611.508	1170.92	1043.95	1038.77
502	991.606	607.233	1160.85	1034.39	1037.4
503	983.135	596.769	1148.28	1024.14	1023.48
504	970.245	589.2	1138.34	1013.93	1007.95
505	959.274	581.749	1123.23	1001.47	1002.71
506	947.622	570.364	1111.35	989.549	989.903
507	939.269	564.971	1099.01	977.43	981.066
508	921.564	555.598	1085.33	962.937	963.739
509	910.434	548.58	1069.16	951.815	952.875
510	894.978	540.777	1056.89	936.053	944.053
511	886.534	529.8	1043.22	926.236	930.261
512	869.013	518.6	1026.96	909.591	914.033
513	859.114	506.487	1009.15	891.971	900.586
514	842.505	499.209	995.785	882.309	887.788
515	825.597	489.852	982.922	870.545	873.781
516	815.737	480.827	967.785	854.687	863.731
517	798.235	469.628	948.408	837.719	848.115
518	784.679	461.469	934.566	824.673	832.998
519	769.77	448.949	918.021	811.482	816.442
520	753.437	442.184	898.649	794.122	801.394
521	743.101	432.772	885.715	779.5	791.289
522	725.423	422.679	865.912	762.657	774.418
523	712.452	416.778	853.915	750.837	763.448
524	698.01	405.643	841.635	734.995	745.808
525	684.808	394.663	823.99	717.545	732.077
526	671.245	385.182	805.899	708.798	718.563
527	655.771	378.327	791.038	692.751	702.617
528	640.503	366.722	773.489	677.766	687.415
529	630.037	359.671	760.439	664.721	678.501
530	612.83	352.728	743.906	650.249	662.952
531	602.619	342.76	732.671	638.779	651.875
532	589.063	334.274	720.74	624.583	636.345
533	577.838	327.431	702.729	612.033	625.693
534	561.63	317.534	686.994	596.181	610.231
535	548.206	310.146	671.341	584.355	597.231
536	535.612	300.163	657.53	565.168	581.956
537	523.103	292.995	637.465	555.025	569.993
538	513.078	289.811	630.23	546.806	561.622
539	497.477	276.398	612.069	530.494	544.396
540	486.756	268.253	597.949	516.622	529.853
541	473.768	262.641	583.981	504.159	519.092
542	459.376	254.293	565.73	492.334	504.346
543	449.171	248.012	553.875	480.293	494.076
544	434.973	240.405	537.848	467.554	479.863
545	424.772	231.066	525.918	455.527	467.848
546	416.727	227.722	514.264	443.884	456.697
547	402.348	221.977	501.245	428.226	441.921
548	391.503	214.25	489.091	421.732	433.07
549	382.04	208.425	474.297	405.891	423.223
550	367.414	197.865	464.06	397.941	411.104
551	362.305	193.44	453.239	385.614	400.784
552	347.634	186.327	435.413	375.275	388.105
553	343.969	182.433	427.683	365.019	381.329
554	329.627	174.119	413.577	354.592	368.949
555	321.11	169.431	404.659	346.631	359.043
556	314.274	166.066	396.099	338.036	350.476
557	304.962	159.144	382.063	328.298	341.743
558	296.337	155.304	374.146	320.969	331.623
559	285.32	150.762	364.303	311.887	324.358
560	278.894	143.923	351.886	301.154	313
561	269.921	143.176	343.423	293.138	307.501
562	263.214	137.339	334.818	285.476	298.204
563	258.206	132.41	327.745	280.283	290.274
564	247.204	127.189	313.236	269.324	280.481
565	241.038	123.687	307.546	258.521	271.162
566	230.871	119.028	298.808	253.515	264.822
567	223.49	113.456	288.664	243.122	256.481
568	215.45	108.646	280.422	236.458	248.149
569	209.99	105.868	272.128	230.38	240.914
570	204.651	100.849	262.704	220.663	231.173
571	197.863	96.8245	254.801	216.305	227.48
572	188.844	93.2625	247.714	208.71	218.447
573	182.532	87.9765	237.224	198.993	210.008
574	175.994	85.831	229.839	193.902	203.095
575	172.429	84.968	225.359	189.363	200.681

## Sheet: Fig2D
Time (min)	WT	DC	W8A DC	D1-7 DC	D1-8 DC
0	1	1	1	0.999999	1
0.25	0.990338	1.0052	0.998782	0.999999	0.97448
0.5	0.967391	0.996534	0.984148	0.987951	0.942915
0.75	0.967391	1.00347	0.964635	0.969878	0.920752
1	0.948068	1.0052	0.943904	0.962649	0.903962
1.25	0.937198	1.00347	0.939026	0.951806	0.887173
1.5	0.914251	1.00347	0.913416	0.938553	0.874412
1.75	0.910628	1.01213	0.907318	0.937348	0.857623
2	0.888889	1.00867	0.884147	0.932529	0.844862
2.25	0.865942	0.998267	0.870733	0.916866	0.840833
2.5	0.862319	0.994801	0.857318	0.915662	0.825386
2.75	0.832126	1.00173	0.834147	0.898794	0.817327
3	0.824879	0.991334	0.814635	0.891565	0.808596
3.25	0.800725	0.991334	0.796342	0.883131	0.800537
3.5	0.78744	0.993068	0.775611	0.881927	0.793821
3.75	0.780193	0.996534	0.773172	0.874698	0.783747
4	0.753623	0.991334	0.750001	0.861445	0.78039
4.25	0.731884	0.994801	0.725611	0.859035	0.771659
4.5	0.730676	0.991334	0.709757	0.856625	0.766958
4.75	0.704106	0.97227	0.70122	0.844577	0.756884
5	0.689614	0.97227	0.690245	0.842168	0.750839
5.25	0.676329	0.989601	0.67683	0.845782	0.750839
5.5	0.67029	0.982669	0.658537	0.839758	0.74278
5.75	0.648551	0.982669	0.640245	0.830119	0.738079
6	0.649758	0.991334	0.639025	0.832529	0.725319
6.25	0.634058	0.991334	0.621952	0.834939	0.727334
6.5	0.629227	0.987868	0.632928	0.839758	0.716588
6.75	0.621981	0.998267	0.612196	0.828915	0.716588
7	0.614734	1	0.60122	0.826505	0.710544
7.25	0.61715	1.01213	0.591464	0.831324	0.703156
7.5	0.609903	1.0208	0.589025	0.828915	0.697112
7.75	0.596618	1.01733	0.573171	0.826505	0.693754
8	0.592995	1.0052	0.562196	0.828915	0.690396
8.25	0.588164	1.01733	0.563415	0.831324	0.685695
8.5	0.573671	1.01213	0.557318	0.828915	0.680322
8.75	0.574879	1.01733	0.55244	0.833734	0.670248
9	0.561594	1.01387	0.545123	0.830119	0.668905
9.25	0.565217	1.02426	0.556098	0.834939	0.665547
9.5	0.557971	1.01213	0.542684	0.824095	0.664876
9.75	0.556763	1.0312	0.531708	0.82771	0.653459
10	0.557971	1.02773	0.536586	0.8253	0.653459
10.25	0.550725	1.01387	0.520732	0.8253	0.646071
10.5	0.545894	1.00867	0.517074	0.815662	0.639355
10.75	0.539855	1.00693	0.520732	0.816866	0.638012
11	0.53744	1.00693	0.515854	0.813252	0.633983
11.25	0.531401	1.00867	0.513415	0.816866	0.631296
11.5	0.533816	1.01213	0.509757	0.807228	0.62861
11.75	0.538647	1.03293	0.514635	0.821686	0.619208
12	0.527778	1.0156	0.508537	0.809638	0.621222
12.25	0.52657	1.01387	0.508537	0.812047	0.615178
12.5	0.531401	1.01906	0.515854	0.809638	0.614506
12.75	0.516908	1	0.507318	0.815662	0.61182
13	0.5157	1.00867	0.498781	0.810842	0.60779
13.25	0.512077	0.993068	0.506098	0.809638	0.608462
13.5	0.513285	1.0104	0.50244	0.809638	0.596373
13.75	0.51087	1.01906	0.500001	0.810842	0.597045
14	0.504831	1	0.485366	0.801204	0.590329
14.25	0.514493	1.02253	0.504879	0.810842	0.586971
14.5	0.5157	1.0156	0.493903	0.815662	0.583613
14.75	0.504831	1.0104	0.493903	0.802409	0.584956
15	0.501208	1.01387	0.487805	0.802409	0.580927
15.25	0.492754	1.00173	0.492684	0.801204	0.578912
15.5	0.496377	1.0208	0.486586	0.804818	0.581598
15.75	0.501208	1.01733	0.493903	0.810842	0.568838
16	0.495169	1.02946	0.491464	0.815662	0.567495
16.25	0.496377	1.0208	0.489025	0.808433	0.570853
16.5	0.502415	1.01733	0.489025	0.812047	0.567495
16.75	0.479469	1.00347	0.484147	0.798794	0.568838
17	0.486715	1.00693	0.479269	0.797589	0.553392
17.25	0.483092	0.996534	0.479269	0.797589	0.55272
17.5	0.485507	1.0156	0.481708	0.804818	0.554063
17.75	0.483092	1.0208	0.487805	0.808433	0.54869
18	0.483092	1.0052	0.47561	0.801204	0.545332
18.25	0.491546	1.01387	0.481708	0.799999	0.546004
18.5	0.490338	1.01733	0.487805	0.806023	0.548019
18.75	0.478261	1.0156	0.47561	0.801204	0.540631
19	0.474638	1.0052	0.478049	0.799999	0.537273
19.25	0.478261	1.00347	0.481708	0.806023	0.53593
19.5	0.478261	1.0052	0.47683	0.79518	0.533915
19.75	0.466184	1	0.474391	0.797589	0.526528
20	0.47343	1	0.473171	0.79277	0.531229
20.25	0.479469	1.01733	0.474391	0.791565	0.523842
20.5	0.472222	1.01387	0.478049	0.799999	0.521827
20.75	0.471014	1.00693	0.480488	0.802409	0.522498
21	0.466184	0.993068	0.478049	0.803613	0.516454
21.25	0.467391	1.02426	0.473171	0.798794	0.512424
21.5	0.463768	1	0.470732	0.79036	0.515782
21.75	0.463768	1	0.469513	0.789156	0.507723
22	0.463768	1.00173	0.471952	0.786746	0.505709
22.25	0.469807	1.0156	0.478049	0.79277	0.509066
22.5	0.468599	1.01387	0.473171	0.789156	0.507723
22.75	0.468599	1.0208	0.467074	0.796385	0.498321
23	0.457729	1.0208	0.47683	0.796385	0.498993
23.25	0.468599	1.0104	0.467074	0.793975	0.494291
23.5	0.467391	0.998267	0.469513	0.793975	0.49362
23.75	0.46256	1.00693	0.47683	0.796385	0.49362
24	0.460145	0.996534	0.473171	0.791565	0.492948
24.25	0.466184	1.01906	0.468293	0.799999	0.498321
24.5	0.452899	1.01387	0.463415	0.787951	0.485561
24.75	0.457729	1.01213	0.469513	0.793975	0.484218
25	0.460145	1.00867	0.471952	0.79036	0.486904
25.25	0.454106	1.00173	0.471952	0.789156	0.48086
25.5	0.458937	1.00173	0.468293	0.793975	0.474815
25.75	0.467391	0.991334	0.467074	0.79277	0.479516
26	0.457729	1.00347	0.468293	0.785541	0.478845
26.25	0.460145	1.0104	0.467074	0.786746	0.474144
26.5	0.458937	1.01213	0.464635	0.789156	0.472801
26.75	0.460145	1.01213	0.458537	0.785541	0.47683
27	0.455314	1.00867	0.459757	0.789156	0.469443
27.25	0.451691	1.0104	0.465854	0.784336	0.465413
27.5	0.456522	1.00173	0.459757	0.786746	0.467428
27.75	0.460145	0.989601	0.465854	0.786746	0.466085
28	0.450483	0.996534	0.468293	0.785541	0.464741
28.25	0.445652	1.00347	0.460976	0.779517	0.459369
28.5	0.458937	1.0156	0.459757	0.787951	0.461383
28.75	0.451691	1.0104	0.462196	0.772288	0.459369
29	0.431159	1	0.450001	0.771083	0.455339
29.25	0.440821	1.0156	0.454879	0.784336	0.458026
29.5	0.448068	1.00867	0.464635	0.785541	0.455339
29.75	0.455314	0.994801	0.462196	0.783132	0.447952
30	0.444444	0.996534	0.45244	0.777107	0.448623
30.25	0.442029	0.996534	0.454879	0.780722	0.445937
30.5	0.451691	1.01387	0.457318	0.783132	0.448623
30.75	0.450483	1.0104	0.456098	0.775903	0.445265
31	0.448068	1.0156	0.462196	0.781927	0.446608
31.25	0.457729	1.0208	0.465854	0.783132	0.443922
31.5	0.443237	1.01906	0.457318	0.773493	0.439893
31.75	0.450483	0.996534	0.460976	0.780722	0.441236
32	0.443237	0.986135	0.453659	0.772288	0.439893
32.25	0.445652	0.998267	0.457318	0.772288	0.436535
32.5	0.449275	1.0208	0.457318	0.781927	0.437206
32.75	0.448068	1.00693	0.448781	0.767469	0.435863
33	0.437198	1.00867	0.450001	0.771083	0.431162
33.25	0.440821	0.987868	0.457318	0.781927	0.431162
33.5	0.444444	1	0.453659	0.774698	0.428475
33.75	0.44686	0.996534	0.454879	0.778312	0.425118
34	0.439614	1.0052	0.458537	0.779517
34.25	0.43599	0.989601	0.45244	0.773493
34.5	0.448068	1.01213	0.453659	0.779517
34.75	0.445652	1.0052	0.453659	0.774698
35	0.445652	1.00867	0.459757	0.780722
35.25	0.443237	1.0104	0.457318	0.775903
35.5	0.448068	1.00173	0.458537	0.779517
35.75	0.451691	0.989601	0.45122	0.767469
36	0.448068	0.993068	0.456098	0.771083
36.25	0.442029	0.998267	0.45244	0.772288
36.5	0.438406	0.991334	0.45244	0.772288
36.75	0.44686	1.0052	0.450001	0.767469
37	0.44686	1.00347	0.448781	0.767469
37.25	0.442029	1.01387	0.447562	0.772288
37.5	0.449275	1.00173	0.454879	0.777107
37.75	0.432367	0.998267	0.445122	0.768674
38	0.438406	0.989601	0.453659	0.768674
38.25	0.438406	0.989601	0.447562	0.772288
38.5	0.432367	0.991334	0.448781	0.766264
38.75	0.445652	1.01387	0.454879	0.771083
39	0.439614	0.998267	0.446342	0.767469
39.25	0.428744	0.998267	0.442683	0.771083
39.5	0.433575	1.00693	0.448781	0.768674
39.75	0.427536	0.996534	0.445122	0.767469
40	0.437198	0.987868	0.447562	0.765059
40.25	0.43599	0.996534	0.442683	0.76265
40.5	0.427536	0.996534	0.446342	0.765059
40.75	0.429952	1.0052	0.446342	0.765059
41	0.431159	1.0052	0.445122	0.767469
41.25	0.427536	1.00347	0.443903	0.766264
41.5	0.439614	0.993068	0.445122	0.759035
41.75	0.431159	0.994801	0.442683	0.768674
42	0.434783	0.991334	0.441464	0.768674
42.25	0.43599	1.00173	0.447562	0.765059
42.5	0.43599	1.0052	0.446342	0.769879
42.75	0.432367	1	0.443903	0.766264
43	0.432367	1.00347	0.439025	0.766264
43.25	0.432367	0.986135	0.442683	0.769879
43.5	0.422705	0.996534	0.443903	0.76024
43.75	0.429952	0.991334	0.445122	0.767469
44	0.431159	0.989601	0.442683	0.75783
44.25	0.427536	0.986135	0.440244	0.759035
44.5	0.427536	1.00693	0.446342	0.761445
44.75	0.439614	1.00693	0.447562	0.761445
45	0.427536	0.994801	0.439025	0.756626
45.25	0.428744	0.994801	0.435366	0.754216
45.5	0.431159	1	0.441464	0.768674
45.75	0.423913	0.989601	0.441464	0.76024
46	0.437198	0.996534	0.439025	0.76265
46.25	0.428744	0.986135	0.442683	0.76024
46.5	0.434783	1	0.448781	0.765059
46.75	0.428744	0.994801	0.443903	0.759035
47	0.427536	0.996534	0.440244	0.756626
47.25	0.431159	1	0.443903	0.76265
47.5	0.439614	0.987868	0.436586	0.76265
47.75	0.422705	1.00347	0.439025	0.76024
48	0.428744	0.987868	0.441464	0.761445
48.25	0.431159	0.989601	0.440244	0.755421
48.5	0.422705	0.989601	0.445122	0.75783
48.75	0.428744	0.998267	0.443903	0.761445
49	0.423913	0.998267	0.445122	0.755421
49.25	0.42029	0.993068	0.432927	0.753011
49.5	0.422705	0.993068	0.434147	0.749397
49.75	0.43599	1.00867	0.437805	0.763855
50	0.431159	0.994801	0.441464	0.749397
50.25	0.42029	0.996534	0.432927	0.753011
50.5	0.422705	0.980936	0.440244	0.755421
50.75	0.423913	0.996534	0.435366	0.753011
51	0.417874	0.982669	0.436586	0.755421
51.25	0.433575	1.00173	0.434147	0.75783
51.5	0.42029	0.993068	0.429269	0.743373
51.75	0.428744	0.993068	0.432927	0.76024
52	0.416667	0.994801	0.430488	0.753011
52.25	0.426329	0.989601	0.441464	0.749397
52.5	0.419082	0.993068	0.435366	0.753011
52.75	0.429952	0.980936	0.436586	0.748192
53	0.415459	0.989601	0.435366	0.749397
53.25	0.417874	0.986135	0.429269	0.742168
53.5	0.423913	1.00173	0.431708	0.748192
53.75	0.416667	1.0052	0.434147	0.744577
54	0.422705	0.996534	0.429269	0.745782
54.25	0.42029	0.993068	0.430488	0.749397
54.5	0.425121	0.980936	0.430488	0.743373
54.75	0.433575	0.987868	0.430488	0.751806
55	0.417874	0.984402	0.432927	0.746987
55.25	0.421498	0.987868	0.429269	0.740963
55.5	0.423913	0.996534	0.435366	0.749397
55.75	0.425121	1.00173	0.434147	0.746987
56	0.415459	0.996534	0.42561	0.737349
56.25	0.423913	0.991334	0.429269	0.743373
56.5	0.411836	0.994801	0.431708	0.745782
56.75	0.419082	0.980936	0.436586	0.740963
57	0.415459	0.989601	0.434147	0.742168
57.25	0.415459	0.980936	0.434147	0.744577
57.5	0.416667	0.996534	0.430488	0.738553
57.75	0.413043	0.991334	0.42683	0.743373
58	0.405797	0.994801	0.428049	0.740963
58.25	0.410628	0.994801	0.42683	0.737349
58.5	0.408213	0.998267	0.429269	0.739758
58.75	0.419082	0.975737	0.429269	0.737349
59	0.419082	0.989601	0.42683	0.732529
59.25	0.416667	0.989601	0.432927	0.742168
59.5	0.417874	0.980936	0.424391	0.736144
59.75	0.413043	0.984402	0.42683	0.737349
60	0.405797	0.989601	0.418293	0.724096

## Sheet: Fig2E
None	WT	DC	W8A DC	D1-7 DC	D1-8 DC
1.74728	7.64669	2.09122	6.43459	4.65825	6.97658
1.80043	7.95165	2.22895	6.53509	4.89432	7.16426
1.83408	8.09051	2.55375	6.72863	5.19294	6.78647

## Sheet: Fig3C
Guanidine Concentration	WT DTT	38C/112C DTT	WT	38C/112C
0	343.1	344.1	343.7	343.6
0.25	343.7	345	344	344.1
0.5	343.7	344.9	344.5	344
0.75	344.6	346.7	344.5	344.4
1	348.7	352.2	346.4	345.4
1.25	354.6	355	354	345.8
1.5	356.6	358.1	356.1	350.5
1.75	357.6	359.5	356.7	356
2	357.8	359.8	357.8	359.3
2.25	358.7	360.1	358.3	359.6
2.5	358.7	359.6	358.9	359.3

[truncated: 5 more sheets: Fig3D, Fig3E, Fig4A, Fig4B, Fig4C]
